# Supplementary material for: Effect of Repeated Anodal HD-tDCS on Executive Functions: Evidence From a Pilot and Single-Blinded fNIRS Study
Source: Front Hum Neurosci. 2021 Jan 18;14:583730. doi: 10.3389/fnhum.2020.583730 (PMC7847848; doi:10.3389/fnhum.2020.583730)
Supplement: Supplementary file 1 [file Data_Sheet_1.ZIP]

Archive with 2 entries (2 files):
- behavior data.xlsx
- fNIRS_data.xlsx
