# Supplementary material for: Effect of Repeated Anodal HD-tDCS on Executive Functions: Evidence From a Pilot and Single-Blinded fNIRS Study
Source: Front Hum Neurosci. 2021 Jan 18;14:583730. doi: 10.3389/fnhum.2020.583730 (PMC7847848; doi:10.3389/fnhum.2020.583730)
Supplement: Supplementary file 1 [file Data_Sheet_1.ZIP › behavior data.xlsx]

## Sheet: SAT
number	gender	group	pre	middle	post
1	2	1	0.00103109	0.00113815	0.00107665
5	2	1	0.00110123	0.00117184	0.00135103
17	2	1	0.00128852	0.00142925	0.00135565
19	2	1	0.00118542	0.00131769	0.00137891
6	2	1	0.00104185	0.00110215	0.00123475
50	2	1	0.00106009	0.00114814	0.00130624
61	2	1	0.000988401	0.00120361	0.00123223
63	2	1	0.001203	0.00103795	0.00111127
64	2	1	0.000928742	0.0010576	0.00117051
65	2	1	0.00134396	0.0014532	0.00135748
4	1	1	0.00112113	0.00112325	0.00101137
666	1	1	0.000931462	0.00119812	0.00117836
3	1	1	0.0011987	0.00126141	0.00112477
9	1	1	0.00119618	0.00133609	0.00150928
11	1	1	0.00110926	0.00131083	0.00132069
14	1	1	0.00114831	0.00122255	0.00124198
15	1	1	0.00115524	0.00124018	0.00127652
199	1	1	0.00122114	0.00140805	0.00124368
22	1	1	0.00111294	0.00126324	0.00115229
20	1	1	0.00122893	0.00131023	0.00141873
23	1	1	0.00104509	0.00133847	0.00128807
33	1	1	0.000998685	0.00119532	0.00122904
7	2	2	0.0010592	0.00115969	0.00127391
8	2	2	0.00118256	0.00119509	0.00122162
2	2	2	0.00138224	0.00147288	0.00139349
40	2	2	0.00121796	0.00123403	0.00117725
41	2	2	0.00112571	0.0011732	0.00115469
13	2	2	0.000906985	0.000955227	0.00118596
55	2	2	0.0010769	0.0011975	0.00120503
56	2	2	0.00121474	0.00119353	0.00118012
58	2	2	0.00112731	0.00109491	0.00122046
222	1	2	0.00110925	0.00117927	0.00114504
17	1	2	0.00102517	0.00116312	0.00112611
21	1	2	0.00112621	0.00117481	0.00121158
18	1	2	0.00106989	0.00101108	0.0011564
23	1	2	0.00129224	0.00142635	0.00127497
24	1	2	0.00109591	0.00114464	0.00120956
25	1	2	0.00108174	0.00107941	0.0010794
26	1	2	0.00119259	0.00133785	0.00140391
28	1	2	0.00119371	0.00114437	0.00111365
12	1	2	0.0011832	0.00122086	0.00122257
34	1	2	0.000956968	0.00100235	0.00121432
49	1	2	0.00140556	0.00134398	0.00139949

## Sheet: stroop effect
number	gender	group	effectRT-pre	effectRT-post	effectError-pre	effectError-post
1	2	1	6.33	50.2933	-0.02	-0.0566667
3	1	1	80.35	7.53667	0	0.0166667
4	1	1	84.0167	121.24	0	-0.02
5	2	1	155.097	3.73667	0	-0.02
6	2	1	134.513	97.5367	0.0566667	0.0166667
9	1	1	39.8667	6.38667	0	0
11	1	1	33.3533	9.17	0.02	-0.04
14	1	1	-49.74	2.16333	-0.04	-0.02
15	1	1	102.3	55.5767	0.02	-0.02
17	2	1	102.703	93.5933	-0.02	0.04
19	2	1	173	133.983	0.02	0
20	1	1	74.0733	0.886667	0	-0.0366667
22	1	1	-51.7767	-3.66333	0	0
23	1	1	56.57	151.243	0.0366667	0.0366667
33	1	1	135.017	59.1133	0.0366667	0
50	2	1	45.87	30.4633	-0.04	-0.02
61	2	1	62.96	49.4467	-0.02	0.00333333
63	2	1	61.3133	78.7233	0.0233333	0.0166667
64	2	1	140.523	29.4033	-0.0166667	-0.02
65	2	1	28.89	37.3333	0	0.0166667
199	1	1	117.003	87.63	0.0533333	0.0733333
666	1	1	82.3333	51.5367	0	-0.0166667
2	2	2	65.07	42.4667	0.0566667	0.02
7	2	2	27.5533	-82.5	-0.02	-0.0566667
8	2	2	119.847	39.2733	0	-0.02
12	1	2	95.6633	54.7967	-0.02	0
13	2	2	60.0933	1.46333	0	0.0733333
17	1	2	38.5767	44.87	0.02	0
18	1	2	16.2767	74.5	0.0366667	-0.0733333
21	1	2	82.2767	15.7733	-0.02	-0.0366667
23	1	2	3.83333	69.96	0.0166667	0.0366667
24	1	2	44.4267	22.5167	0.00573751	-0.11
25	1	2	16.3667	176.07	-0.0566667	-0.0166667
26	1	2	41.5733	24.24	-0.02	-0.02
28	1	2	152.133	255.517	0.04	0
34	1	2	-2.07333	64.2633	0.0366667	-0.0366667
40	2	2	135.743	59.87	0	0.02
41	2	2	64.5367	10.3933	0.04	0.02
49	1	2	45.3367	45.0933	-0.0390244	-0.0533333
55	2	2	101.927	19.09	0.02	0
56	2	2	21.4833	30.0933	0	0.02
58	2	2	62.22	24.32	0.02	0.0366667
222	1	2	137.297	59.9233	0.02	-0.0166667

## Sheet: 2-back
number	group	sex	pre_N_C	middle_N_C	post_N_C
22	1	1	8.333	35	0
11	1	1	100	75	75
14	1	1	22	94.3333	61
666	1	1	0	6.66667	31
9	1	1	20	77.6667	93.3333
4	1	1	11.6667	48.3333	74
3	1	1	13.3333	22	31.6667
15	1	1	33	81	100
61	1	2	0	53.3333	34.3333
65	1	2	0	72	81
19	1	2	22	60	61.6667
64	1	2	16	56	45
23	1	1	40	70	66.6667
17	1	2	45.3333	34	47.3333
1	1	2	61	68.6667	84.3333
20	1	1	29	100	86.6667
63	1	2	73	37.6667	63.3333
6	1	2	0	22	40
50	1	2	49.6667	100	100
33	1	1	8.33333	54.3333	83.3333
5	1	2	22	52	46.6667
199	1	1	21.6667	61	31
21	2	1	0	6.66667	62.3333
23	2	1	33.3333	75.6667	88.6667
222	2	1	25	44.3333	36.6667
17	2	1	5.33333	34.3333	38.6667
24	2	1	0	0	16.6667
26	2	1	22	77.6667	66.3333
25	2	1	24	60	72
18	2	1	0	46	28.3333
28	2	1	5.33333	50	86.6667
49	2	1	0	28.3333	13.6667
12	2	1	37.3333	68.3333	79
34	2	1	0	22	21.3333
58	2	2	50	73.6667	77
40	2	2	0	64.6667	91.6667
7	2	2	22	47.6667	67
41	2	2	24.3333	89.3333	21.6667
13	2	2	0	44.3333	35.3333
56	2	2	44.3333	94.3333	70.6667
55	2	2	23.3333	54	93.3333
2	2	2	11	60	83.3333
8	2	2	27.6667	20	16.6667
