# Supplementary material for: Effect of Repeated Anodal HD-tDCS on Executive Functions: Evidence From a Pilot and Single-Blinded fNIRS Study
Source: Front Hum Neurosci. 2021 Jan 18;14:583730. doi: 10.3389/fnhum.2020.583730 (PMC7847848; doi:10.3389/fnhum.2020.583730)
Supplement: Supplementary file 1 [file Data_Sheet_1.ZIP › fNIRS_data.xlsx]

## Sheet: Sheet1
number	sex	group	left1	left4	right1	right4
1	2	1	-0.22829	0.105518	-0.143093	0.12154
3	1	1	-0.165021	0.013943	-0.0576703	-0.125802
4	1	1	-0.103666	0.341624	-0.09855	0.173656
5	2	1	0.0205965	-0.0492507	0.0091867	-0.0381321
6	2	1	0.0573267	0.0613044	-0.0484724	-0.0829958
9	1	1	0.170612	-0.299805	0.0737886	-0.111643
11	1	1	-0.239432	-0.54239	-0.298675	-0.198443
14	1	1	-0.1112	-0.409468	0.32058	-0.704586
15	1	1	-0.321639	0.117096	-0.324595	-0.0933481
17	2	1	0.184748	0.104936	0.180821	0.464507
19	2	1	-0.158504	0.0480513	-0.171678	-0.561228
20	1	1	0.275186	-0.384313	0.227755	-0.320337
22	1	1	0.254651	0.335173	0.20444	0.204479
23	1	1	0.272673	-0.249247	-0.0867544	0.0288485
33	1	1	-0.156941	0.209598	-0.218526	0.249718
50	2	1	0.256455	-0.0402803	-0.0417799	-0.417954
61	2	1	0.0843563	0.0524744	0.103685	0.108536
63	2	1	0.19335	0.0479803	0.229669	0.0958699
64	2	1	0.163507	-0.0756834	-0.0696227	-0.162283
65	2	1	-0.0140967	-0.6593	-0.15893	-0.668892
199	1	1	0.129954	0.0696618	1.1117	0.0126321
666	1	1	0.467487	0.0466407	0.00260032	0.0568497
2	2	3	-0.0120938	0.028314	0.0347006	0.579794
7	2	3	0.0384456	-0.559302	-0.00491115	-0.293102
8	2	3	-0.00644733	-0.104385	-0.00549193	-0.0829205
12	1	3	0.381041	0.981105	0.398094	1.80229
13	2	3	0.0495298	0.0265908	0.119565	0.0254878
17	1	3	-0.0876404	-0.0922731	-0.044776	-0.120367
18	1	3	0.361373	0.136026	-0.151135	0.24679
21	1	3	-0.418904	0.318565	0.0214858	0.300335
23	1	3	0.336752	0.508972	0.00703642	-0.0858324
24	1	3	-0.302238	0.528866	0.400969	0.708587
25	1	3	-0.0135357	-0.0933556	-0.12636	0.17981
26	1	3	0.106919	0.375891	0.00258446	0.28869
28	1	3	-0.0251664	0.0799216	-0.128456	0.0329943
34	1	3	-0.0159177	-0.0126942	0.117544	0.168117
40	2	3	0.206528	-0.400828	-0.215851	-0.368039
41	2	3	-0.0712188	-0.19267	-0.031372	-0.0586879
49	1	3	0.276372	0.197981	0.511764	0.482005
55	2	3	-0.137943	-0.1403	0.143104	-0.194812
56	2	3	0.0247202	0.0787283	0.0164645	0.0324545
58	2	3	-0.103148	-0.0649012	0.168515	-0.108373
222	1	3	-0.50754	-0.605632	-0.246993	0.132234
